# Supplementary material for: CGeNArate: a sequence-dependent coarse-grained model of DNA for accurate atomistic MD simulations of kb-long duplexes
Source: Nucleic Acids Res. 2024 May 30;52(12):6791–801. doi: 10.1093/nar/gkae444 (PMC11229373; doi:10.1093/nar/gkae444)
Supplement: gkae444_Supplemental_Files [file gkae444_supplemental_files.zip]

Archive with 4 entries (4 files):
- AccessionNumbers.docx
- mitochondria.mp4
- SI_CGeNArate_30_04_2024.docx
- yeast8micros.mp4
